# Supplementary material for: First Complete Cytochrome B Sequences and Molecular Taxonomy of Bat Species from Sri Lanka
Source: Animals (Basel). 2022 Jun 29;12(13):1674. doi: 10.3390/ani12131674 (PMC9264896; doi:10.3390/ani12131674)
Supplement: Supplementary file 1 [file animals-12-01674-s001.zip]

Archive with 1 entries (1 files):
- animals-1714001-supplementary.pdf
